# Supplementary material for: In Model, In Vitro and In Vivo Killing Efficacy of Antitumor Peptide RDP22 on MUG-Mel2, a Patient Derived Cell Line of an Aggressive Melanoma Metastasis
Source: Biomedicines. 2022 Nov 17;10(11):2961. doi: 10.3390/biomedicines10112961 (PMC9687695; doi:10.3390/biomedicines10112961)
Supplement: Supplementary file 1 [file biomedicines-10-02961-s001.zip]

Archive with 4 entries (3 files):
- biomedicines-1958123-supplementary/
- biomedicines-1958123-supplementary/Figure S1.pdf
- biomedicines-1958123-supplementary/Figure S2.pdf
- biomedicines-1958123-supplementary/Figure S3.pdf
